# Supplementary material for: Effect of SiO2 Nanoparticles on the Performance of PVdF-HFP/Ionic Liquid Separator for Lithium-Ion Batteries
Source: Nanomaterials (Basel). 2018 Nov 8;8(11):926. doi: 10.3390/nano8110926 (PMC6267017; doi:10.3390/nano8110926)
Supplement: Supplementary file 1 [file nanomaterials-08-00926-s001.zip]

Archive with 1 entries (1 files):
- nanomaterials-378128-SI.pdf
